# Supplementary material for: Synthetic lethal short hairpin RNA screening reveals that ring finger protein 183 confers resistance to trametinib in colorectal cancer cells
Source: Chin J Cancer. 2017 Jul 31;36:63. doi: 10.1186/s40880-017-0228-1 (PMC5535279; doi:10.1186/s40880-017-0228-1)
Supplement: Supplementary file 1 — Additional file 1: Table S1. Abundance of genomic short hairpin RNA (shRNA) fragments under different conditions. [file 40880_2017_228_MOESM1_ESM.xlsx]

## Sheet: Sheet1
Table S1. Abundance of genomic short hairpin RNA (shRNA) fragments under different conditions
Gene name	shRNA_ID #	Abundance in the trametinib group (/106 shRNA)	Abundance in the DMSO group (/106 shRNA)	T/D ratio of abundance	P value
BTF3	shBTF3_4	7.83653	26.2744	0.298257	0.000417232
HDAC7	shHDAC7_3	8.33167	27.93	0.298305	0.000291003
TRIO	shTRIO_2	9.33147	30.135	0.309656	0.000230864
ZBTB7A	shZBTB7A_5	8.51466	27.1764	0.313311	0.00045877
SNX13	shSNX13_3	10.3313	32.7075	0.315869	0.000156381
ZNF254	shZNF254_5	10.2763	32.0542	0.320591	0.000198142
CKS1B	shCKS1B_2	8.7618	27.2068	0.322044	0.000536686
CAMP	shCAMP_3	9.98271	30.6605	0.325589	0.000290194
PIK3CB	shPIK3CB_1	15.5164	46.731	0.332037	1.60753e-05
C9orf150	shC9orf150_2	8.76954	26.3023	0.333413	0.000784683
IGFBPL1	shIGFBPL1_5	9.39549	27.5248	0.341346	0.000713836
XM_294098	shXM_294098_2	9.62407	27.8212	0.345926	0.000732081
PIK3CB	shPIK3CB_1	12.8182	37.0219	0.346233	0.00013929
CHD6	shCHD6_2	17.6165	50.5202	0.348702	1.38308e-05
SRY	shSRY_2	10.5124	29.9925	0.350501	0.00053632
GDI2	shGDI2_5	8.98601	25.0847	0.358227	0.00146444
NDST1	shNDST1_2	13.9528	38.9159	0.358537	0.000133966
CYTSA	shCYTSA_4	13.3307	37.1175	0.359149	0.000184619
PLA1A	shPLA1A_4	10.5581	29.2099	0.361456	0.000750106
TAAR5	shTAAR5_4	16.2465	43.8733	0.370305	7.89619e-05
PLXNA4	shPLXNA4_2	9.85426	26.3831	0.373507	0.00147473
ALDH1L1	shALDH1L1_1	15.1235	40.2104	0.376109	0.000163879
DPH3	shDPH3_3	17.3299	45.9375	0.37725	6.8273e-05
KRT18	shKRT18_1	14.4295	38.1613	0.378119	0.000237428
JARID2	shJARID2_5	18.4974	48.7781	0.379215	4.62776e-05
GIGYF2	shGIGYF2_3	12.038	31.7058	0.379678	0.000684514
BLOC1S1	shBLOC1S1_2	10.2763	26.828	0.383044	0.0015822
C2orf15	shC2orf15_5	12.0004	31.265	0.383829	0.000790323
MICALL1	shMICALL1_1	11.9659	31.0944	0.384825	0.000826077
RBMS1	shRBMS1_2	10.9101	28.2676	0.385958	0.00131473
C16orf7	shC16orf7_4	14.7698	38.2128	0.386514	0.000282548
RFC4	shRFC4_2	9.85426	25.4409	0.387339	0.00210185
EXOC3L	shEXOC3L_3	13.7996	35.1899	0.392147	0.000502195
ALDH1L1	shALDH1L1_1	12.4937	31.8561	0.392192	0.00083422
STXBP4	shSTXBP4_1	14.0932	35.8868	0.392713	0.000457043
KEAP1	shKEAP1_2	14.3305	36.3825	0.393884	0.000434172
WNT1	shWNT1_3	10.9989	27.8212	0.395342	0.00162647
KIAA0020	shKIAA0020_5	13.6639	34.545	0.395539	0.000590215
CDADC1	shCDADC1_3	11.614	29.2099	0.397605	0.00136308
FKBP4	shFKBP4_4	10.9978	27.5625	0.399013	0.00178592
MAGEA11	shMAGEA11_1	10.5699	26.4795	0.399173	0.00210922
STK39	shSTK39_5	11.3311	28.2975	0.400428	0.00163254
THAP6	shTHAP6_2	20.259	50.1718	0.403793	7.41221e-05
C16orf78	shC16orf78_4	13.506	33.4478	0.403793	0.000806184
MRPL39	shMRPL39_4	10.2763	25.4343	0.404033	0.00263797
DSTYK	shDSTYK_4	11.7846	29.1254	0.404616	0.00153765
TNIP3	shTNIP3_4	15.6929	38.7091	0.405406	0.000389739
DCUN1D2	shDCUN1D2_5	11.0773	27.2949	0.405838	0.00205019
CCDC36	shCCDC36_2	11.5389	28.2874	0.407917	0.00182607
PIM3	shPIM3_3	11.5201	28.24	0.407936	0.00183924
CIDEB	shCIDEB_1	23.5393	57.5674	0.4089	3.08031e-05
IRAK1	shIRAK1_2	10.2763	25.0859	0.409644	0.00298784
CSRP3	shCSRP3_2	10.5699	25.7827	0.409961	0.00270852
PRKG2	shPRKG2_5	22.6621	55.125	0.411104	4.58563e-05
MIER3	shMIER3_5	21.2315	51.6121	0.411367	7.4472e-05
NM_001009913	shNM_001009913_1	10.6158	25.8061	0.411368	0.00274952
FGR	shFGR_5	10.4097	25.213	0.41287	0.00305583
SAMD8	shSAMD8_1	16.9966	41.16	0.41294	0.000323441
C15orf42	shC15orf42_4	18.3008	44.2859	0.413242	0.000212024
SAP30L	shSAP30L_1	10.5699	25.4343	0.415577	0.00306325
MORF4L2	shMORF4L2_2	11.4508	27.5248	0.416018	0.00228609
CYP1A2	shCYP1A2_5	11.9659	28.7387	0.416369	0.00193488
SH2D6	shSH2D6_4	17.9964	42.9975	0.418545	0.000284276
LHX3	shLHX3_1	14.3351	34.2063	0.419078	0.000945076
MTMR12	shMTMR12_4	15.8372	37.6902	0.420194	0.000600576
CCDC17	shCCDC17_5	11.0773	26.3023	0.421153	0.0029092
THAP3	shTHAP3_5	10.9978	26.0925	0.421493	0.00300908
MLL5	shMLL5_4	13.9972	33.075	0.423196	0.00118118
C1orf27	shC1orf27_5	14.9741	35.1899	0.425523	0.000924935
MARK4	shMARK4_4	13.3307	31.2375	0.426753	0.0016005
ZBTB2	shZBTB2_1	12.6559	29.6175	0.427312	0.00200678
CPNE2	shCPNE2_1	10.9989	25.6477	0.428845	0.00350937
C14orf159	shC14orf159_1	13.8466	32.2576	0.429251	0.00145184
CXorf66	shCXorf66_3	11.5389	26.7986	0.430578	0.00306787
VWA5A	shVWA5A_1	12.9235	29.7762	0.434021	0.00216228
NFKBIL1	shNFKBIL1_1	11.3941	26.2457	0.434132	0.00345533
DHX57	shDHX57_5	11.262	25.912	0.434625	0.00363464
CRHBP	shCRHBP_1	15.9968	36.75	0.435287	0.000895062
ZNF468	shZNF468_2	14.3082	32.7539	0.43684	0.00153155
ZC3HAV1	shZC3HAV1_1	18.0697	41.2972	0.437553	0.000525821
RHEBL1	shRHEBL1_1	11.9659	27.3254	0.437904	0.00314139
MRPS2	shMRPS2_5	11.4508	26.1311	0.438206	0.00368806
OBFC1	shOBFC1_5	11.5389	26.3023	0.438703	0.003628
SFRS8	shSFRS8_2	11.4681	26.0266	0.44063	0.0038501
IDH3G	shIDH3G_5	15.4143	34.9556	0.440968	0.00123694
KRTAP4-12	shKRTAP4-12_4	14.7698	33.2501	0.444203	0.00161167
PSAP	shPSAP_3	16.5411	37.219	0.444426	0.000989864
SGCB	shSGCB_2	16.1891	36.2768	0.446266	0.00114648
TM2D3	shTM2D3_5	12.0004	26.7986	0.4478	0.00380192
NUDT8	shNUDT8_1	17.9488	40.0458	0.448207	0.000751133
GFAP	shGFAP_2	19.0046	42.4014	0.448207	0.000566403
PLEKHF2	shPLEKHF2_5	12.038	26.828	0.44871	0.00382983
TAGLN	shTAGLN_2	16.5411	36.7479	0.450124	0.00115506
RABGEF1	shRABGEF1_1	18.9932	42.0467	0.451717	0.00063235
RCVRN	shRCVRN_2	11.3918	25.213	0.451822	0.00486547
DEFB118	shDEFB118_1	18.9962	41.895	0.453424	0.000665064
GM2A	shGM2A_4	15.2908	33.7106	0.45359	0.00175819
QPRT	shQPRT_4	13.4672	29.6175	0.454704	0.0029262
GRIK4	shGRIK4_2	16.5411	36.2768	0.455969	0.00134536
WDR33	shWDR33_2	12.3178	26.8542	0.458692	0.00429916
CTGF	shCTGF_1	15.1333	32.9789	0.458878	0.00207454
MYLK	shMYLK_2	11.9976	26.0925	0.45981	0.00477616
ZNF280B	shZNF280B_3	11.6643	25.3575	0.459994	0.00523281
SPACA5	shSPACA5_5	13.4672	29.2731	0.460054	0.00326915
POU4F1	shPOU4F1_4	14.144	30.7361	0.460175	0.00275256
SAMD7	shSAMD7_5	13.7996	29.9637	0.460544	0.00303084
MLF1IP	shMLF1IP_5	31.3225	67.8423	0.461696	4.39238e-05
C17orf28	shC17orf28_2	14.0932	30.3121	0.464936	0.00308129
C2orf50	shC2orf50_4	13.3851	28.7837	0.465024	0.00368693
XM_372625	shXM_372625_1	13.3736	28.7387	0.465352	0.00372143
HDAC10	shHDAC10_1	12.6641	27.195	0.465678	0.00447807
C20orf151	shC20orf151_4	16.4421	35.1899	0.467239	0.00182006
FBXL19	shFBXL19_2	18.3008	39.1035	0.468009	0.00118817
DUS3L	shDUS3L_1	14.7814	31.5655	0.468277	0.00278784
MINA	shMINA_2	12.9188	27.5248	0.469351	0.00449664
MAN1B1	shMAN1B1_2	18.9962	40.425	0.469912	0.00106054
SFRP1	shSFRP1_1	17.9488	38.1613	0.47034	0.0013711
FAM129A	shFAM129A_2	18.0006	38.2128	0.471062	0.00137948
FZD1	shFZD1_5	12.6149	26.7702	0.471229	0.00501338
AHCY	shAHCY_1	19.6058	41.5689	0.471646	0.000964675
NM_198553	shNM_198553_2	15.6929	33.2501	0.471965	0.00242504
EBP	shEBP_1	11.8452	25.0847	0.472208	0.0061604
ASCC2	shASCC2_3	17.5969	37.219	0.472793	0.00158218
COQ9	shCOQ9_4	16.1485	34.1447	0.472943	0.00222599
TOE1	shTOE1_3	11.9976	25.3575	0.473138	0.00602686
MRPS18A	shMRPS18A_4	11.9976	25.3575	0.473138	0.00602686
RFX4	shRFX4_2	11.8504	25.0351	0.473351	0.0062701
C6orf62	shC6orf62_3	14.6805	31.0089	0.473429	0.0031786
ELK3	shELK3_5	14.9085	31.4797	0.473591	0.00302181
MYPOP	shMYPOP_2	12.462	26.3023	0.473799	0.00544351
THSD1	shTHSD1_4	12.462	26.3023	0.473799	0.00544351
ABL2	shABL2_4	19.3295	40.7925	0.473849	0.00109084
CPB1	shCPB1_3	14.5002	30.5794	0.474182	0.00336789
MEN1	shMEN1_3	11.981	25.213	0.475191	0.00626109
BSPRY	shBSPRY_1	39.992	84.1575	0.475204	1.24356e-05
TRUB2	shTRUB2_1	12.9188	27.1764	0.475368	0.00501315
ATP2A1	shATP2A1_2	16.5501	34.7834	0.475805	0.00216262
B9D1	shB9D1_4	19.3853	40.6942	0.476365	0.00115123
CCDC6	shCCDC6_3	21.1163	44.2859	0.476818	0.000791757
SLC17A1	shSLC17A1_5	14.7044	30.8183	0.477132	0.00340549
SMARCAD1	shSMARCAD1_1	12.4579	26.0403	0.478408	0.00589389
ORMDL1	shORMDL1_2	16.1544	33.7464	0.4787	0.00252339
RMND1	shRMND1_2	24.3695	50.8686	0.479068	0.000415869
HSPA2	shHSPA2_5	14.4407	30.1341	0.479215	0.00376991
HUNK	shHUNK_4	15.3303	31.9725	0.479484	0.00309308
IFT140	shIFT140_1	14.3082	29.7762	0.480525	0.00398467
NFKBIL1	shNFKBIL1_1	34.3717	71.5093	0.480661	5.32335e-05
KIAA0892	shKIAA0892_3	21.2315	44.1681	0.480698	0.000861349
THUMPD1	shTHUMPD1_1	13.8466	28.7837	0.481057	0.00447195
MLL2	shMLL2_1	13.9528	29.001	0.481114	0.00436935
ELP2	shELP2_5	26.7702	55.5823	0.481632	0.000271617
CDK9	shCDK9_5	13.9972	29.0325	0.482122	0.00440637
OR5V1	shOR5V1_2	14.7174	30.4883	0.482723	0.00378799
IGSF11	shIGSF11_3	16.1485	33.4478	0.482797	0.00275762
TYW3	shTYW3_4	18.2038	37.6288	0.483773	0.00179683
NM_182631	shNM_182631_1	12.9974	26.8275	0.48448	0.00576172
FAM105B	shFAM105B_4	13.506	27.8732	0.484551	0.00514286
MARCO	shMARCO_4	19.9574	41.1546	0.484937	0.00126871
ZNF788	shZNF788_4	15.5613	32.0542	0.485468	0.00331518
SFRS2B	shSFRS2B_2	15.8372	32.5078	0.487182	0.00323086
COIL	shCOIL_4	14.7698	30.2725	0.487895	0.00413013
KIAA1618	shKIAA1618_5	13.5706	27.7617	0.488825	0.00545816
SUV39H1	shSUV39H1_3	13.3307	27.195	0.490189	0.00588665
SGPP2	shSGPP2_5	13.479	27.4737	0.490615	0.00574003
ATP5O	shATP5O_3	17.6858	35.9888	0.491425	0.00238582
SLBP	shSLBP_3	16.4421	33.4478	0.491575	0.00310355
LRRC55	shLRRC55_1	17.0775	34.7389	0.491596	0.00271819
TNIP1	shTNIP1_2	15.4819	31.4797	0.491806	0.00381667
TPSB2	shTPSB2_5	17.7678	36.0742	0.492535	0.00240304
PLEKHB1	shPLEKHB1_1	16.3301	33.075	0.493729	0.00331745
DCBLD1	shDCBLD1_2	19.9654	40.4161	0.493996	0.00158701
CNO	shCNO_5	15.6929	31.7613	0.494089	0.00381397
HIC2	shHIC2_1	15.8549	32.0542	0.494628	0.00372596
PKN3	shPKN3_2	27.9944	56.2275	0.497877	0.000369045
FGFR1	shFGFR1_3	34.3523	68.9862	0.497959	0.000111797
CLNK	shCLNK_5	17.5969	35.3345	0.498009	0.00279572
KRT39	shKRT39_1	20.8462	41.8098	0.498596	0.0014905
EIF2AK3	shEIF2AK3_4	18.3297	36.75	0.498767	0.00245501
RNF150	shRNF150_3	17.9101	35.8868	0.499072	0.00268558
FIGNL1	shFIGNL1_2	19.6627	39.3225	0.500037	0.00194307
C12orf43	shC12orf43_3	13.7996	27.5248	0.501352	0.00640011
TAF1L	shTAF1L_1	21.8015	43.4707	0.501522	0.00133295
HNRNPH3	shHNRNPH3_5	16.5411	32.9789	0.501566	0.00370419
PLA2G5	shPLA2G5_2	14.5002	28.9071	0.501614	0.00557543
MAPKAPK3	shMAPKAPK3_1	20.6625	41.16	0.502004	0.00167702
ENO3	shENO3_1	16.4421	32.751	0.502034	0.0038113
ESM1	shESM1_3	14.4295	28.7387	0.502093	0.00570125
CYB5A	shCYB5A_2	13.7256	27.3254	0.502302	0.00659674
ORMDL1	shORMDL1_1	15.2313	30.2725	0.50314	0.00494356
CNOT7	shCNOT7_2	13.3794	26.5223	0.504459	0.00731763
FRS2	shFRS2_1	25.3368	50.2087	0.50463	0.000746992
ZNF322A	shZNF322A_1	15.2908	30.2404	0.505641	0.00510339
ALOX12B	shALOX12B_1	13.7487	27.1692	0.50604	0.00696375
REM1	shREM1_2	14.7814	29.2099	0.506041	0.00567802
MAGEB4	shMAGEB4_2	13.8466	27.2949	0.507296	0.00696475
DYX1C1	shDYX1C1_3	22.1546	43.6718	0.507298	0.00144078
LRFN4	shLRFN4_1	13.1594	25.8651	0.508771	0.00815611
B9D1	shB9D1_2	13.3851	26.3023	0.508895	0.0078155
UGT1A10	shUGT1A10_4	16.3878	32.2005	0.50893	0.00437812
WAC	shWAC_2	16.1485	31.7058	0.509323	0.0046144
APPL2	shAPPL2_4	13.6639	26.8275	0.509324	0.0074475
NM_198996	shNM_198996_2	15.1333	29.681	0.509865	0.00565309
NRCAM	shNRCAM_2	31.1226	60.9726	0.510436	0.000317836
PRMT1	shPRMT1_2	22.7158	44.4263	0.511314	0.00143675
MRC2	shMRC2_3	13.3049	26.0014	0.511699	0.00827353
GRIK3	shGRIK3_4	13.0217	25.4409	0.511841	0.00875932
SLC1A4	shSLC1A4_2	21.0932	41.1546	0.512536	0.00197843
GK5	shGK5_5	15.4853	30.1521	0.513573	0.00562664
UBE2Z	shUBE2Z_1	17.0876	33.2551	0.513834	0.00420144
RANBP6	shRANBP6_2	18.3297	35.6475	0.514193	0.00337262
FCGR3A	shFCGR3A_4	15.3303	29.7675	0.515001	0.00592982
C18orf2	shC18orf2_3	16.616	32.2576	0.515103	0.00468689
ARL1	shARL1_2	19.1974	37.2687	0.515108	0.00293782
OSBPL10	shOSBPL10_1	16.6633	32.34	0.515254	0.0046589
FOXJ2	shFOXJ2_1	15.0898	29.2731	0.515483	0.00624926
PRAME	shPRAME_3	14.3868	27.8732	0.516152	0.00719754
GPI	shGPI_3	26.958	52.0806	0.517621	0.000811171
NINL	shNINL_1	16.1056	31.0816	0.518172	0.00542304
KRTAP9-3	shKRTAP9-3_2	21.3291	41.16	0.5182	0.00215559
GJD4	shGJD4_5	17.5969	33.9211	0.51876	0.00419456
NUDT17	shNUDT17_2	22.1546	42.6793	0.519095	0.00190775
C15orf23	shC15orf23_1	19.8469	38.2128	0.519378	0.00285918
PYGL	shPYGL_3	14.6805	28.2216	0.520187	0.00725137
KRT10	shKRT10_2	16.1891	31.0944	0.520644	0.00556859
SH3BP2	shSH3BP2_2	13.7996	26.4795	0.521143	0.00863477
SAP30L	shSAP30L_2	13.7996	26.4795	0.521143	0.00863477
GLA	shGLA_5	20.4124	39.1035	0.52201	0.00273889
ANKRD20A3	shANKRD20A3_4	18.9237	36.2277	0.522354	0.00355873
CST9	shCST9_1	27.3056	52.2623	0.522472	0.000876325
NFYA	shNFYA_1	15.6731	29.9925	0.522567	0.006298
TAF1L	shTAF1L_1	18.0104	34.439	0.522965	0.00421355
PANK1	shPANK1_1	19.4446	37.1674	0.523163	0.00330656
PIKFYVE	shPIKFYVE_4	13.6639	26.0925	0.523672	0.00917058
SH3GL1	shSH3GL1_5	33.586	64.1193	0.523805	0.000331061
MYLK3	shMYLK3_3	15.9968	30.5025	0.524442	0.00613108
ABCB4	shABCB4_2	13.9333	26.5648	0.524502	0.00883877
NEUROD1	shNEUROD1_2	15.4819	29.4968	0.524867	0.00675447
POLR3G	shPOLR3G_5	14.9275	28.4122	0.525391	0.00750491
FMO4	shFMO4_5	13.3736	25.4409	0.525673	0.00993034
NHSL2	shNHSL2_4	24.0008	45.6569	0.525677	0.00163385
DTX1	shDTX1_1	15.4691	29.4084	0.52601	0.0068906
S100PBP	shS100PBP_2	17.5391	33.2501	0.52749	0.00494972
SMYD2	shSMYD2_1	17.5391	33.2501	0.52749	0.00494972
SH3BP2	shSH3BP2_4	15.2677	28.9184	0.527958	0.00735089
LRRC8A	shLRRC8A_3	13.7996	26.1311	0.528091	0.00951256
CYB5R4	shCYB5R4_5	18.1762	34.4019	0.528349	0.00451457
CNTNAP1	shCNTNAP1_1	16.1891	30.6233	0.528653	0.00634457
DOCK7	shDOCK7_3	26.7702	50.6196	0.52885	0.00113342
SDF2L1	shSDF2L1_1	22.8735	43.2412	0.528975	0.00211649
ACSF3	shACSF3_5	13.9972	26.46	0.528995	0.00930315
WRB	shWRB_5	17.0775	32.2576	0.52941	0.00552744
AP2A2	shAP2A2_4	13.7256	25.912	0.529701	0.00984906
C6orf62	shC6orf62_4	14.9741	28.2216	0.53059	0.00803841
EHMT1	shEHMT1_1	14.4407	27.2068	0.530775	0.00883099
GMNN	shGMNN_1	17.0293	32.0542	0.531266	0.00574595
G3BP1	shG3BP1_4	15.6731	29.4968	0.531349	0.00722007
RPRD1B	shRPRD1B_2	18.4622	34.7389	0.531456	0.00455076
LAMC1	shLAMC1_5	30.2417	56.7917	0.532502	0.000730786
PLEKHB1	shPLEKHB1_4	15.6635	29.4	0.532772	0.00738853
IRF2	shIRF2_2	14.144	26.5223	0.533287	0.00961788
ATP8B1	shATP8B1_5	29.2045	54.7085	0.53382	0.000888029
ASZ1	shASZ1_5	14.3082	26.7986	0.533916	0.00943386
CA1	shCA1_1	34.0586	63.76	0.534169	0.000432364
DHX36	shDHX36_2	15.3171	28.6682	0.534289	0.0080059
CBX8	shCBX8_5	15.0898	28.24	0.534341	0.00832163
HSD11B1	shHSD11B1_1	22.1943	41.5145	0.534616	0.00266258
ZNF573	shZNF573_2	18.1578	33.9585	0.534706	0.00506063
TRAK1	shTRAK1_3	14.2785	26.6902	0.534972	0.00961819
VSIG10	shVSIG10_4	15.1333	28.2676	0.535359	0.00838266
EXD3	shEXD3_1	24.3031	45.3913	0.535413	0.00195364
UBE2Z	shUBE2Z_1	14.1162	26.3458	0.535805	0.0099953
TRAPPC6B	shTRAPPC6B_2	41.5399	77.4182	0.536565	0.000157086
DNAJC3	shDNAJC3_1	14.997	27.93	0.53695	0.00876904
GPM6A	shGPM6A_1	17.0293	31.7058	0.537104	0.00631395
QSER1	shQSER1_2	25.8376	48.0813	0.537373	0.00161888
CREM	shCREM_4	15.0996	28.0095	0.539089	0.00888461
WSB2	shWSB2_2	18.3008	33.9211	0.539511	0.00536687
NETO1	shNETO1_3	18.3008	33.9211	0.539511	0.00536687
IFT74	shIFT74_5	24.924	46.1532	0.540028	0.00197472
RPL21P44	shRPL21P44_1	14.6805	27.1764	0.540193	0.00965633
GLCCI1	shGLCCI1_2	19.8469	36.724	0.540434	0.00429059
NM_207443	shNM_207443_1	14.7698	27.2949	0.541119	0.00963704
TAF1L	shTAF1L_2	27.3009	50.426	0.541405	0.00143653
TIE1	shTIE1_12	36.4075	67.2441	0.541423	0.000388582
PARVB	shPARVB_2	29.0673	53.6559	0.541735	0.00112047
C4orf31	shC4orf31_4	33.6599	62.1075	0.541962	0.000583619
BTBD16	shBTBD16_2	19.0846	35.1899	0.542332	0.00498676
CDKN2D	shCDKN2D_1	25.5284	47.0637	0.542422	0.00190718
CCDC93	shCCDC93_3	24.2837	44.7571	0.542566	0.00229716
ZFP106	shZFP106_3	25.544	47.036	0.543073	0.00193133
SSH3	shSSH3_2	23.3727	43.036	0.543096	0.00265734
MORN4	shMORN4_2	16.893	31.0944	0.543281	0.00710015
GTSF1	shGTSF1_4	59.079	108.683	0.54359	1.88235e-05
CPEB4	shCPEB4_5	16.9966	31.2375	0.544109	0.00707525
AHSA1	shAHSA1_2	18.2038	33.4478	0.544245	0.00589042
CPA3	shCPA3_4	34.106	62.5923	0.544891	0.000598527
C6orf64	shC6orf64_5	15.6929	28.7837	0.545201	0.00880198
TOX2	shTOX2_1	16.7123	30.6507	0.54525	0.00752031
ANO2	shANO2_5	32.297	59.2306	0.545276	0.000779264
PBLD	shPBLD_5	25.6915	47.1127	0.54532	0.0019894
ARIH2	shARIH2_5	23.8516	43.7375	0.545335	0.00259625
PANK1	shPANK1_1	16.0633	29.4453	0.54553	0.0083478
KRT6A	shKRT6A_3	22.876	41.9303	0.545572	0.00300714
FAM167A	shFAM167A_3	33.4341	61.2465	0.545894	0.000676984
MPDZ	shMPDZ_1	21.6931	39.7016	0.546404	0.00363336
STK32C	shSTK32C_3	65.208	119.327	0.546465	9.7516e-06
VPS4B	shVPS4B_1	16.3878	29.9619	0.546955	0.00810408
SPACA5	shSPACA5_2	50.6237	92.4687	0.547468	7.00206e-05
NXNL2	shNXNL2_3	28.6164	52.1084	0.549171	0.00144175
DCAF11	shDCAF11_2	17.0293	31.0089	0.549175	0.00759421
NM_207646	shNM_207646_2	17.5969	32.0366	0.549275	0.00698607
GALR1	shGALR1_1	23.7007	43.1297	0.549522	0.00289298
FAM150A	shFAM150A_2	18.0006	32.7539	0.549571	0.0066089
ATAD5	shATAD5_5	17.6165	32.0542	0.549585	0.00699859
CCDC3	shCCDC3_3	18.791	34.1447	0.550334	0.00595344
ARL15	shARL15_2	25.6915	46.6416	0.550828	0.00224851
MAPKAPK5	shMAPKAPK5_4	21.6623	39.3225	0.550888	0.00396954
TRABD	shTRABD_4	20.6625	37.485	0.55122	0.00460727
ETHE1	shETHE1_4	37.6574	68.3134	0.551245	0.000449363
B3GNT2	shB3GNT2_1	33.1932	60.2069	0.551319	0.000817216
MAP3K9	shMAP3K9_1	29.8543	54.121	0.551621	0.00129316
KRTAP4-12	shKRTAP4-12_5	17.5391	31.7613	0.552216	0.0073651
ARL6	shARL6_1	28.3876	51.3639	0.552676	0.00161943
PRKD3	shPRKD3_1	24.995	45.2025	0.552956	0.00259174
FILIP1	shFILIP1_3	24.6632	44.5971	0.553023	0.0027169
EPB41L2	shEPB41L2_2	20.8462	37.6288	0.553996	0.00471225
GNRHR2	shGNRHR2_2	17.5844	31.7276	0.55423	0.00753836
HIF1AN	shHIF1AN_2	17.245	31.0944	0.554601	0.00796221
CYP3A7	shCYP3A7_1	17.245	31.0944	0.554601	0.00796221
SIRT5	shSIRT5_4	25.9943	46.8478	0.554867	0.00235468
MRPL45	shMRPL45_2	18.3008	32.9789	0.554925	0.00686946
TRMT2B	shTRMT2B_5	19.996	36.015	0.555213	0.0054234
CLDN20	shCLDN20_1	18.791	33.7963	0.556008	0.00651349
ZMYND15	shZMYND15_5	21.6623	38.955	0.556085	0.004363
SPHK2	shSPHK2_1	22.7158	40.8102	0.556621	0.00381148
XAGE1D	shXAGE1D_2	22.3143	40.0677	0.556915	0.00404888
LAMA1	shLAMA1_2	22.3143	40.0677	0.556915	0.00404888
CYP4F2	shCYP4F2_2	33.0822	59.362	0.557296	0.000977494
RNF183	shRNF183_2	16.5411	29.681	0.557296	0.00915669
HSD11B1	shHSD11B1_1	18.3349	32.8892	0.557475	0.00710595
CWC25	shCWC25_3	36.0013	64.5152	0.558028	0.000685529
CYCS	shCYCS_3	23.9318	42.8726	0.558207	0.00333131
PDCD1	shPDCD1_2	27.0992	48.5261	0.558446	0.00219604
GCC2	shGCC2_1	20.3293	36.3825	0.558766	0.00549175
CLK3	shCLK3_1	20.3293	36.3825	0.558766	0.00549175
ATP2B2	shATP2B2_4	17.7678	31.7739	0.559195	0.00789571
GPR109B	shGPR109B_2	18.1578	32.4712	0.559197	0.00747498
EPHA6	shEPHA6_3	25.9948	46.305	0.561382	0.00270246
DDX49	shDDX49_4	23.4862	41.8078	0.561766	0.0037838
MYCBPAP	shMYCBPAP_5	16.4421	29.2669	0.561798	0.0098654
GUSB	shGUSB_5	17.0368	30.3063	0.562154	0.00911913
OR2K2	shOR2K2_2	24.6357	43.8148	0.562269	0.00328503
KDM4C	shKDM4C_1	17.3613	30.8229	0.56326	0.00885042
INSRR	shINSRR_6	28.283	50.2087	0.563309	0.0020979
TIAF1	shTIAF1_4	25.544	45.294	0.56396	0.0030196
PSMC3IP	shPSMC3IP_1	17.0775	30.2725	0.564126	0.00931375
TAF1L	shTAF1L_2	22.5535	39.9492	0.564554	0.00449981
IMPDH1	shIMPDH1_1	28.8815	51.1419	0.564733	0.00200793
ZBTB9	shZBTB9_3	20.0692	35.4457	0.566196	0.00640969
FAR2	shFAR2_1	24.6632	43.5519	0.566294	0.00353842
EIF4EBP2	shEIF4EBP2_4	19.9654	35.1899	0.567362	0.00661671
TIE1	shTIE1_6	19.3782	34.1447	0.567532	0.00716729
FIGNL1	shFIGNL1_4	18.9962	33.4425	0.568026	0.00759357
RANBP3L	shRANBP3L_5	18.9237	33.2501	0.569132	0.00779103
TFAP4	shTFAP4_1	18.9223	33.2149	0.569693	0.00785596
C16orf65	shC16orf65_4	17.5391	30.7688	0.570029	0.00947216
OR4C3	shOR4C3_3	19.3566	33.9211	0.570636	0.00752615
UNKL	shUNKL_4	34.6459	60.6242	0.571486	0.00117239
CSK	shCSK_3	19.3295	33.81	0.57171	0.00767209
ZDHHC18	shZDHHC18_3	19.3295	33.81	0.57171	0.00767209
BATF	shBATF_1	28.0702	49.0756	0.571979	0.00259809
C6orf191	shC6orf191_1	30.4626	53.1009	0.573674	0.00202522
HNF1A	shHNF1A_4	18.3489	31.9755	0.573842	0.00897146
PSMG1	shPSMG1_2	34.6459	60.2758	0.57479	0.001276
B3GNT2	shB3GNT2_1	27.4212	47.698	0.574892	0.00298186
ALS2CR11	shALS2CR11_4	21.6931	37.7166	0.575161	0.00600053
MAP3K9	shMAP3K9_1	24.6628	42.8766	0.575204	0.00417677
RFX4	shRFX4_1	19.6869	34.2063	0.575534	0.00774969
HIP1	shHIP1_1	23.5692	40.8625	0.576793	0.00490217
DPF2	shDPF2_1	18.7312	32.4712	0.576856	0.00890464
PANX2	shPANX2_4	30.3273	52.5525	0.577086	0.00221965
IRX1	shIRX1_1	40.5639	70.2556	0.577376	0.000699763
IMPAD1	shIMPAD1_5	30.6341	53.0362	0.577607	0.00216707
C20orf24	shC20orf24_1	26.3281	45.57	0.577751	0.00358958
KIT	shKIT_1	29.994	51.8175	0.578839	0.00239614
TMPRSS6	shTMPRSS6_4	21.4439	37.0298	0.579098	0.00658087
APBA2	shAPBA2_2	23.2279	40.0458	0.580033	0.00539357
TERF1	shTERF1_2	27.8902	48.0351	0.580621	0.00316473
STK32C	shSTK32C_3	38.9072	66.9925	0.580769	0.000925242
RIMKLB	shRIMKLB_3	23.0777	39.7016	0.581279	0.00560412
ELAVL3	shELAVL3_6	21.1163	36.2768	0.582088	0.007163
GLA	shGLA_4	22.524	38.6324	0.583034	0.00615256
EVC	shEVC_5	48.1519	82.5744	0.583134	0.000367949
FEM1C	shFEM1C_2	24.924	42.6793	0.583983	0.00473256
STIM2	shSTIM2_4	22.3289	38.22	0.58422	0.00641282
C14orf159	shC14orf159_2	42.9246	73.448	0.584422	0.000665971
KRT73	shKRT73_1	22.6079	38.6741	0.584575	0.00624236
PTP4A2	shPTP4A2_1	30.2471	51.7301	0.58471	0.0026373
GRIK4	shGRIK4_1	22.876	39.1035	0.585012	0.00609327
MAML3	shMAML3_5	31.4255	53.6863	0.585354	0.00234849
KIF21A	shKIF21A_3	20.4124	34.8634	0.585497	0.00818218
CRTAM	shCRTAM_1	31.3857	53.5972	0.585585	0.00237052
NCRNA00158	shNCRNA00158_5	28.7737	49.1265	0.585706	0.00316788
TK1	shTK1_1	21.0158	35.8633	0.585997	0.00767769
SH2D1B	shSH2D1B_4	21.8202	37.219	0.586265	0.00701956
PHLPP1	shPHLPP1_1	21.8202	37.219	0.586265	0.00701956
TFEC	shTFEC_1	24.2741	41.3946	0.586407	0.00531102
CEP120	shCEP120_5	18.9237	32.2576	0.586643	0.00991273
CORIN	shCORIN_2	19.3566	32.9789	0.586939	0.00945341
AKT3	shAKT3_4	18.9962	32.34	0.58739	0.00992399
BCAR3	shBCAR3_4	20.7643	35.3345	0.587649	0.00809552
KITLG	shKITLG_1	23.3287	39.69	0.587773	0.00604484
HEATR4	shHEATR4_3	30.5353	51.9138	0.588192	0.00274732
KRTAP3-2	shKRTAP3-2_5	28.6164	48.6345	0.588397	0.00339738
SGTB	shSGTB_1	21.6623	36.75	0.58945	0.00749377
CA12	shCA12_5	21.0158	35.646	0.58957	0.0080816
KERA	shKERA_4	21.1163	35.8057	0.589747	0.00800942
WASF3	shWASF3_4	34.9395	59.2306	0.589889	0.00178452
A4GALT	shA4GALT_4	27.5834	46.6648	0.591097	0.00399862
BRF2	shBRF2_1	19.4957	32.967	0.59137	0.00986072
PFN2	shPFN2_4	20.0605	33.9211	0.591387	0.00924407
PRMT8	shPRMT8_5	22.7158	38.3995	0.591565	0.00686831
SLC25A42	shSLC25A42_5	29.078	49.1308	0.591849	0.00345533
SFRS2IP	shSFRS2IP_1	22.876	38.6324	0.592145	0.00680677
LTF	shLTF_4	23.4862	39.6577	0.592223	0.00637026
GCET2	shGCET2_5	23.5393	39.7016	0.592906	0.00640081
ITFG2	shITFG2_1	23.3287	39.3225	0.593266	0.00658709
NSDHL	shNSDHL_4	20.4442	34.439	0.593635	0.0091222
RASL11B	shRASL11B_2	24.6357	41.4592	0.594216	0.00579967
ADAM33	shADAM33_2	30.8384	51.8417	0.594857	0.00304706
KIAA0776	shKIAA0776_3	29.5395	49.6271	0.595229	0.00351238
LEPR	shLEPR_3	29.885	50.178	0.59558	0.00341156
CASK	shCASK_1	22.9954	38.5875	0.595929	0.00711211
FAM114A2	shFAM114A2_3	22.0207	36.932	0.59625	0.00794412
PRKCB	shPRKCB_2	35.3263	59.1675	0.597056	0.00202219
AGAP3	shAGAP3_4	22.2608	37.2687	0.597306	0.00785741
IL17A	shIL17A_2	25.12	42.0467	0.597431	0.00580057
MOSPD1	shMOSPD1_1	29.078	48.6345	0.597888	0.00387345
NFYC	shNFYC_1	20.6426	34.4542	0.599132	0.00960264
TUSC5	shTUSC5_3	31.8021	53.0361	0.599631	0.00303985
TNIP3	shTNIP3_3	27.6933	46.1532	0.60003	0.0046389
PROK2	shPROK2_4	26.1855	43.6255	0.600234	0.00543354
MCM4	shMCM4_2	31.6744	52.7662	0.600278	0.00311896
KRTAP13-4	shKRTAP13-4_5	24.1584	40.2104	0.6008	0.00676398
ATL1	shATL1_4	22.6079	37.6288	0.600814	0.00796064
UCHL1	shUCHL1_3	25.0788	41.611	0.602696	0.00633293
ARHGEF19	shARHGEF19_5	21.6481	35.8353	0.6041	0.00921478
MS4A4A	shMS4A4A_2	38.7132	64.0733	0.604202	0.00171637
TMEM70	shTMEM70_5	24.0008	39.7016	0.60453	0.00727032
GUSBP1	shGUSBP1_4	25.9948	42.9975	0.604565	0.00594393
ZNF48	shZNF48_1	80.1553	132.398	0.605412	4.29625e-05
PPP1R11	shPPP1R11_1	26.3189	43.4707	0.60544	0.00583537
TERF1	shTERF1_2	23.0403	38.0551	0.605446	0.00812748
TSC2	shTSC2_1	35.943	59.3375	0.605738	0.00230945
PFKFB3	shPFKFB3_1	31.6603	52.185	0.606693	0.00354003
MRPS9	shMRPS9_1	31.7098	52.2623	0.606743	0.00352664
ZNF483	shZNF483_3	38.227	62.9595	0.607168	0.00192513
HSPA1L	shHSPA1L_5	42.3487	69.739	0.607246	0.0013189
WASF3	shWASF3_1	25.8376	42.5066	0.607849	0.00635868
PRB4	shPRB4_5	53.3821	87.8194	0.607862	0.000496781
ZNF587	shZNF587_3	24.6357	40.5169	0.608035	0.00718308
CCDC50	shCCDC50_1	25.3855	41.6867	0.608959	0.00676281
KIF4A	shKIF4A_2	48.2155	79.1493	0.609172	0.000818074
MAML3	shMAML3_1	21.8202	35.8057	0.609406	0.00971154
SOCS7	shSOCS7_4	27.3279	44.835	0.609522	0.00564593
PIGA	shPIGA_2	35.8977	58.8909	0.609563	0.00251852
TIMM50	shTIMM50_3	87.6325	143.694	0.609855	2.82882e-05
GRID1	shGRID1_2	22.1721	36.2768	0.611192	0.00959598
C9orf30	shC9orf30_3	24.3285	39.69	0.612963	0.00795281
C4orf14	shC4orf14_5	26.7702	43.6718	0.612986	0.00629439
ELMOD2	shELMOD2_3	41.0784	66.9965	0.613142	0.00170956
SNAP25	shSNAP25_3	38.9922	63.5775	0.613302	0.00206503
2015-03-10	sh10-Mar_3	27.4512	44.7571	0.613337	0.00593418
TEX9	shTEX9_2	22.9015	37.2804	0.614304	0.00930518
NR1H4	shNR1H4_2	32.2888	52.5195	0.614796	0.00388968
MMEL1	shMMEL1_1	25.12	40.8522	0.6149	0.00757898
ACVR1B	shACVR1B_2	44.991	73.1325	0.615198	0.00127793
DYRK1A	shDYRK1A_1	28.0866	45.6442	0.615338	0.00577424
LPP	shLPP_1	40.1209	65.0155	0.617097	0.00203801
ABL1	shABL1_12	33.765	54.7012	0.617263	0.00356891
CAPN7	shCAPN7_4	48.5674	78.6782	0.617292	0.000995803
C5orf24	shC5orf24_1	41.0784	66.5003	0.617718	0.00190334
LAMP2	shLAMP2_4	25.6364	41.499	0.617759	0.00752582
RERE	shRERE_5	35.5511	57.5063	0.618212	0.00310621
MAN2B2	shMAN2B2_1	80.6699	130.44	0.618444	7.55916e-05
CASC2	shCASC2_2	77.0797	124.564	0.618796	0.000102177
MAP3K13	shMAP3K13_5	50.3233	81.2175	0.619612	0.000917044
CSN1S1	shCSN1S1_2	27.7457	44.7707	0.619729	0.0063869
DNMBP	shDNMBP_1	27.6933	44.6643	0.620032	0.00644752
ADAM28	shADAM28_4	23.2819	37.5076	0.620725	0.0097648
NAGK	shNAGK_1	28.4794	45.8616	0.620986	0.00609771
GFAP	shGFAP_1	52.0868	83.8606	0.621112	0.000827883
ASRGL1	shASRGL1_5	30.4299	48.9749	0.621337	0.00515758
ZFP1	shZFP1_1	26.1855	42.1382	0.62142	0.00754663
CDK6	shCDK6_10	24.7476	39.7757	0.622179	0.008695
DSCR3	shDSCR3_4	29.9147	48.055	0.62251	0.00550316
LRCH2	shLRCH2_1	29.0673	46.6876	0.622591	0.00593714
SFTPA1B	shSFTPA1B_5	32.0264	51.3528	0.623654	0.00467009
HSPB6	shHSPB6_2	24.995	40.0575	0.623978	0.00871372
RABL3	shRABL3_5	29.3682	47.0092	0.624733	0.00598389
ZNF583	shZNF583_2	35.1688	56.2669	0.625035	0.00366647
SPRR3	shSPRR3_1	44.6577	71.295	0.626379	0.00173306
SLC25A4	shSLC25A4_2	36.9652	59.0087	0.626436	0.0032441
GM2A	shGM2A_2	24.8475	39.6595	0.626521	0.00913878
ACTC1	shACTC1_4	25.6915	40.988	0.626805	0.00851318
DCLRE1C	shDCLRE1C_5	38.7132	61.7176	0.627264	0.0028581
WASL	shWASL_4	36.9947	58.8821	0.628284	0.0033561
ANKRD12	shANKRD12_1	89.5416	142.43	0.628671	6.13318e-05
KCNK18	shKCNK18_3	34.6597	55.125	0.628747	0.00409909
ARHGDIB	shARHGDIB_3	41.4582	65.9369	0.628756	0.00236395
ATM	shATM_5	56.6553	90.0374	0.629242	0.00073171
NACAD	shNACAD_1	27.7457	44.0819	0.629413	0.00739221
VPS13A	shVPS13A_3	25.2504	40.0677	0.630193	0.00926399
DDB2	shDDB2_4	28.507	45.2282	0.630293	0.00702013
DEFB106A	shDEFB106A_4	51.6563	81.9525	0.63032	0.00110607
FAM106A	shFAM106A_4	36.9244	58.5599	0.630541	0.00352649
ZNF793	shZNF793_3	66.3556	105.221	0.630631	0.000368158
C18orf34	shC18orf34_1	34.9395	55.398	0.6307	0.00415199
TROAP	shTROAP_3	26.7473	42.4014	0.630812	0.00821326
PLK2	shPLK2_5	39.6587	62.8425	0.631081	0.00286575
DSCAM	shDSCAM_1	28.8589	45.6993	0.631495	0.00693958
TSC2	shTSC2_1	29.6928	47.0092	0.631638	0.00648746
PGM1	shPGM1_1	35.3314	55.903	0.632013	0.00412036
TRIM2	shTRIM2_2	50.3271	79.6205	0.632087	0.00128273
ATR	shATR_4	25.1496	39.777	0.632265	0.00960386
FTH1	shFTH1_3	24.8251	39.2605	0.632317	0.00988213
C3orf59	shC3orf59_5	39.2322	62.0338	0.632433	0.00304683
PRDX4	shPRDX4_5	35.1938	55.593	0.633062	0.00424629
GRB2	shGRB2_1	26.9344	42.5322	0.633271	0.0083666
TPRA1	shTPRA1_2	32.684	51.5574	0.633934	0.00527142
IQSEC2	shIQSEC2_3	27.6933	43.6718	0.634123	0.00794743
KIAA1033	shKIAA1033_3	26.7702	42.183	0.634621	0.008642
MSH5	shMSH5_2	34.3717	54.121	0.63509	0.00469944
PDE1C	shPDE1C_2	49.0146	77.1653	0.63519	0.00153201
NDFIP1	shNDFIP1_4	30.9242	48.6345	0.635849	0.00626384
ITGB1BP1	shITGB1BP1_3	36.1139	56.7917	0.635901	0.0041581
PQLC1	shPQLC1_4	28.9942	45.57	0.636256	0.00736574
JUP	shJUP_5	58.7736	92.3409	0.636485	0.000774041
CAPZA3	shCAPZA3_3	41.6925	65.502	0.636507	0.00273982
RNASE6	shRNASE6_5	32.2679	50.6472	0.637111	0.00574221
ZNF606	shZNF606_2	27.3323	42.8819	0.637385	0.00856959
ZNF48	shZNF48_3	36.7011	57.4885	0.638408	0.00415967
MIF4GD	shMIF4GD_5	26.3086	41.1905	0.638706	0.00948409
MAGOHB	shMAGOHB_4	39.769	62.1888	0.639488	0.00336512
DMRTC2	shDMRTC2_2	54.0911	84.5244	0.639947	0.00119426
CXCL17	shCXCL17_4	29.9481	46.6876	0.641457	0.00736859
DEF8	shDEF8_2	53.5404	83.3734	0.642176	0.00131659
ACSS2	shACSS2_1	31.451	48.9749	0.642186	0.00663012
PDILT	shPDILT_4	28.155	43.8148	0.642591	0.00861789
PMS2L5	shPMS2L5_1	26.4248	41.113	0.642736	0.00990178
TAF6L	shTAF6L_3	48.8389	75.938	0.643142	0.00188005
ENDOU	shENDOU_4	46.5639	72.3873	0.643261	0.0022164
NUDT15	shNUDT15_5	45.3385	70.476	0.643318	0.00242243
STK39	shSTK39_4	43.9912	68.355	0.64357	0.00268269
DNMBP	shDNMBP_4	29.078	45.1606	0.64388	0.00816383
TRIM2	shTRIM2_5	33.0822	51.3528	0.644214	0.00604463
TRPV6	shTRPV6_1	35.1573	54.5557	0.644429	0.00519446
DUSP27	shDUSP27_3	30.9705	48.055	0.64448	0.00712127
RSPH1	shRSPH1_5	30.9705	48.055	0.64448	0.00712127
ARHGAP9	shARHGAP9_3	28.7961	44.6746	0.644574	0.00842514
PRSS16	shPRSS16_5	27.5707	42.7634	0.644727	0.00928518
ABL2	shABL2_2	33.6599	52.185	0.645011	0.0058629
TNK2	shTNK2_3	47.5311	73.6828	0.645077	0.00215605
RPGRIP1L	shRPGRIP1L_1	27.0992	41.9303	0.646292	0.00983151
DHX57	shDHX57_4	27.4512	42.4014	0.647413	0.00970808
BRIP1	shBRIP1_3	36.3525	56.1419	0.647511	0.00501456
REEP4	shREEP4_5	31.8184	49.1219	0.647744	0.00701557
CDK13	shCDK13_4	36.6593	56.595	0.647748	0.00492463
RPGRIP1L	shRPGRIP1L_5	32.3783	49.9395	0.648351	0.0067931
PLUNC	shPLUNC_3	44.3245	68.355	0.648446	0.00290156
MS4A8B	shMS4A8B_4	34.8419	53.7085	0.648722	0.0057082
GLRX3	shGLRX3_2	32.7302	50.4106	0.649272	0.00671361
LYZ	shLYZ_4	65.4605	100.821	0.649274	0.000715244
TAOK2	shTAOK2_5	31.9936	49.245	0.649682	0.00712915
RND3	shRND3_4	38.1905	58.7698	0.649832	0.0045784
CDHR2	shCDHR2_5	47.924	73.6828	0.65041	0.00236385
NRK	shNRK_4	31.8184	48.9045	0.650623	0.00732234
GLT25D2	shGLT25D2_1	29.8543	45.8616	0.650965	0.00849747
MAP3K13	shMAP3K13_1	35.6595	54.7575	0.651226	0.00560837
GKN2	shGKN2_3	28.1548	43.1755	0.652101	0.00978339
KLHL7	shKLHL7_1	28.1865	43.2035	0.652412	0.00979982
STK24	shSTK24_1	39.3255	60.27	0.652489	0.0044345
CBLN1	shCBLN1_4	31.6744	48.5261	0.652729	0.00763025
C10orf32	shC10orf32_2	48.9248	74.9368	0.652881	0.00233458
SMPD1	shSMPD1_3	30.4299	46.5859	0.6532	0.00840353
MAN2B2	shMAN2B2_1	77.5818	118.675	0.653733	0.000381373
PDE6C	shPDE6C_1	31.2468	47.7804	0.653967	0.00800902
IRAK1	shIRAK1_7	30.5353	46.6876	0.654034	0.00843693
NM_018038	shNM_018038_2	35.0782	53.5972	0.654478	0.00615686
XYLB	shXYLB_3	33.586	51.2954	0.654757	0.00686378
TAF1L	shTAF1L_4	35.3537	53.9037	0.655868	0.00617466
RNF165	shRNF165_3	32.0034	48.7781	0.656102	0.00782471
SH3BGRL	shSH3BGRL_5	65.5408	99.7504	0.657048	0.000895321
KATNAL2	shKATNAL2_3	50.2071	76.3029	0.657997	0.00240472
BEST2	shBEST2_4	43.8477	66.5003	0.659361	0.00372257
GNL2	shGNL2_4	46.9723	71.1927	0.659791	0.00307123
IKBKAP	shIKBKAP_1	42.8354	64.9175	0.659844	0.00401128
RBKS	shRBKS_4	38.8891	58.9028	0.660225	0.00522566
PRELID1	shPRELID1_5	55.3866	83.8697	0.660389	0.00183408
CDC42BPB	shCDC42BPB_1	42.9914	65.0475	0.660923	0.00405168
CANT1	shCANT1_2	43.4065	65.6408	0.661273	0.003971
HSPA1L	shHSPA1L_3	35.3717	53.3804	0.662635	0.00684908
TRAF3IP1	shTRAF3IP1_1	36.2496	54.6507	0.663296	0.00653082
TBC1D4	shTBC1D4_4	52.6561	79.38	0.663342	0.00232328
NEO1	shNEO1_4	30.5353	45.9908	0.663944	0.0096394
HSF2BP	shHSF2BP_2	32.1106	48.335	0.664334	0.00871589
RPL32P17	shRPL32P17_2	43.7477	65.8504	0.66435	0.00411512
RHAG	shRHAG_4	34.4899	51.824	0.66552	0.00757522
UXS1	shUXS1_3	35.1938	52.7662	0.666976	0.00739343
PCSK5	shPCSK5_2	43.5005	65.2202	0.666979	0.0043849
PTGR1	shPTGR1_4	66.5247	99.7009	0.667243	0.00112502
GPR115	shGPR115_4	34.4043	51.5574	0.667301	0.00781602
DMGDH	shDMGDH_5	38.9922	58.4325	0.667303	0.00583706
SNCAIP	shSNCAIP_3	35.3263	52.92	0.667542	0.00739203
AGK	shAGK_2	31.6603	47.4075	0.667833	0.00941137
NDUFB10	shNDUFB10_3	37.3259	55.86	0.668204	0.00657558
FOXA3	shFOXA3_5	43.5787	65.1903	0.668484	0.00448407
GRIA1	shGRIA1_1	47.5311	71.0746	0.668749	0.00354834
NFATC4	shNFATC4_3	38.9915	58.2499	0.669383	0.00603641
CAPN1	shCAPN1_4	34.9227	52.1053	0.670233	0.00788619
NAALADL2	shNAALADL2_2	43.6403	65.0155	0.671229	0.0046915
STXBP6	shSTXBP6_2	42.5733	63.4115	0.671381	0.00501502
PDE1C	shPDE1C_2	47.1383	70.2052	0.671436	0.00382552
UFSP2	shUFSP2_4	39.992	59.535	0.671739	0.00589658
ADH5	shADH5_5	52.084	77.4877	0.672158	0.00290882
PXDNL	shPXDNL_5	35.1938	52.2951	0.672985	0.00806344
PARVG	shPARVG_4	41.9861	62.3663	0.673218	0.00535944
GPX3	shGPX3_4	34.7865	51.5574	0.674714	0.00847138
RET	shRET_12	45.7634	67.8143	0.674834	0.00441604
CDAN1	shCDAN1_1	33.0822	48.9972	0.675186	0.00947041
CDK8	shCDK8_2	90.9818	134.505	0.676419	0.000394801
TXK	shTXK_4	46.6838	68.9862	0.676712	0.00433414
APOL2	shAPOL2_4	97.4868	143.694	0.678433	0.000304163
KATNAL1	shKATNAL1_1	58.4282	86.0585	0.678936	0.00236507
MMP9	shMMP9_2	36.3525	53.514	0.679308	0.00821993
ATM	shATM_2	68.6529	101.062	0.679315	0.00138437
CHD1	shCHD1_1	47.3786	69.739	0.67937	0.0043747
TRAPPC6B	shTRAPPC6B_3	67.8486	99.7504	0.680184	0.00147716
LRCH2	shLRCH2_4	45.5094	66.8957	0.680304	0.00493779
CHD7	shCHD7_3	34.4043	50.5659	0.680385	0.00936148
DCC	shDCC_2	42.0317	61.7284	0.680913	0.006066
TMED4	shTMED4_4	47.1597	69.2557	0.68095	0.00455673
TAF10	shTAF10_4	46.828	68.6605	0.682022	0.00473047
NLRX1	shNLRX1_1	36.9244	54.0935	0.682603	0.00832646
TXK	shTXK_1	42.5733	62.3663	0.682633	0.00604903
OTUD6B	shOTUD6B_4	54.0019	78.907	0.684374	0.00336227
CCDC93	shCCDC93_2	54.1984	79.1493	0.684762	0.00335373
HAUS3	shHAUS3_2	63.233	92.3063	0.685034	0.00211327
TAF12	shTAF12_5	41.2851	60.2329	0.685424	0.00678816
PEX7	shPEX7_1	49.9135	72.8187	0.685449	0.00426078
WIPI1	shWIPI1_4	63.9872	93.3449	0.685492	0.00205555
DPYSL5	shDPYSL5_5	64.7401	94.3662	0.686052	0.00200496
ARHGAP5	shARHGAP5_5	41.4854	60.4031	0.686809	0.00685779
PANK3	shPANK3_3	44.9448	65.4341	0.686871	0.00569312
CHAF1B	shCHAF1B_1	48.5674	70.669	0.687252	0.00472696
C11orf71	shC11orf71_3	40.8248	59.362	0.687726	0.00720839
TNFSF11	shTNFSF11_2	36.4462	52.9594	0.688191	0.00923378
PDE3B	shPDE3B_2	38.8032	56.3808	0.688234	0.00811027
SGMS1	shSGMS1_3	36.7011	53.3075	0.688479	0.00913888
GPM6A	shGPM6A_2	40.8117	59.2306	0.689031	0.00735495
DGKG	shDGKG_1	36.3358	52.5995	0.690801	0.00961617
LMBR1	shLMBR1_2	70.3876	101.763	0.691682	0.00174158
BRSK1	shBRSK1_3	85.3163	123.112	0.692997	0.00089456
PRKCG	shPRKCG_3	119.976	173.092	0.693134	0.00018718
IL1RAP	shIL1RAP_2	38.3492	55.2835	0.693683	0.00896337
EIF1AY	shEIF1AY_2	39.6372	57.1401	0.693684	0.00837315
RNF44	shRNF44_2	40.264	58.0334	0.693807	0.00811574
CPXM2	shCPXM2_3	65.1085	93.7543	0.694459	0.00239366
HK1	shHK1_5	50.2809	72.3787	0.694692	0.00493844
INO80C	shINO80C_2	37.2883	53.6559	0.694952	0.00964421
CEP120	shCEP120_1	41.0784	59.0562	0.695581	0.00797822
PRG2	shPRG2_5	38.3612	55.1219	0.695934	0.00923307
CENPA	shCENPA_4	38.3612	55.1219	0.695934	0.00923307
MEMO1	shMEMO1_4	51.6752	74.2124	0.696315	0.00474477
HIST1H2BD	shHIST1H2BD_2	46.0966	66.1989	0.696335	0.00625383
RAB39	shRAB39_5	65.557	94.1273	0.696472	0.00245266
SLC16A1	shSLC16A1_1	48.906	70.2052	0.696615	0.00546425
TBCD	shTBCD_2	83.0914	119.158	0.697321	0.00112281
ZNF347	shZNF347_1	47.2103	67.6691	0.697664	0.00604492
YES1	shYES1_1	45.2158	64.8052	0.697719	0.0066787
DGCR14	shDGCR14_2	105.933	151.703	0.698292	0.0004235
NDST4	shNDST4_2	40.5639	58.0297	0.69902	0.00859678
DCAF11	shDCAF11_1	57.2538	81.8775	0.699262	0.00383685
BNC2	shBNC2_2	50.2071	71.7735	0.699521	0.00538748
DIS3	shDIS3_1	39.6201	56.6197	0.699758	0.0091088
TYRO3	shTYRO3_2	63.3207	90.4049	0.700412	0.00296502
CDK8	shCDK8_1	100.647	143.692	0.700436	0.000572796
ANK1	shANK1_1	90.4481	129.089	0.700665	0.000895132
PRKG1	shPRKG1_2	44.3245	63.21	0.701226	0.00736073
SIK1	shSIK1_2	54.6557	77.91	0.701524	0.00452106
RPA1	shRPA1_2	46.7455	66.5102	0.702832	0.00671059
WASF1	shWASF1_1	56.0793	79.787	0.702863	0.00433831
MSL2	shMSL2_4	41.2129	58.5463	0.703937	0.00890511
AK5	shAK5_5	39.4783	56.0772	0.703999	0.00970387
GSK3A	shGSK3A_4	182.963	259.455	0.705182	2.50064e-05
NM_032802	shNM_032802_5	65.8124	93.2831	0.705513	0.00295642
EXOSC3	shEXOSC3_5	66.5782	94.3662	0.70553	0.0028601
LETMD1	shLETMD1_4	40.6168	57.5674	0.705552	0.00936832
CDK8	shCDK8_5	50.3233	71.295	0.705846	0.00595417
NM_001004349	shNM_001004349_3	50.3233	71.295	0.705846	0.00595417
EFR3A	shEFR3A_3	43.3247	61.3725	0.70593	0.00826916
IQCB1	shIQCB1_5	48.0017	67.9891	0.706021	0.00664697
DDX50	shDDX50_1	80.4656	113.956	0.706111	0.00159778
TOP3A	shTOP3A_1	40.0286	56.6197	0.706973	0.0098199
CRYAA	shCRYAA_3	45.7519	64.5444	0.708844	0.00769688
MVK	shMVK_1	51.4593	72.5961	0.708844	0.0059394
XM_496701	shXM_496701_2	60.6556	85.5269	0.709199	0.00398758
FAM106A	shFAM106A_5	50.771	71.463	0.710452	0.00628652
SAPS3	shSAPS3_3	86.3161	121.275	0.711739	0.00145718
CPAMD8	shCPAMD8_2	58.4217	81.9761	0.712667	0.00468225
ACAD10	shACAD10_3	42.0709	59.0087	0.712961	0.00964744
ZNF546	shZNF546_5	64.594	90.5879	0.713053	0.00363901
ZNF560	shZNF560_1	45.1078	63.2074	0.713647	0.00848846
MAGI3	shMAGI3_1	45.1742	63.2499	0.714218	0.008531
PARD3	shPARD3_3	42.5733	59.579	0.714569	0.00963095
DNASE1L3	shDNASE1L3_4	55.7541	77.882	0.715879	0.00554417
OBSCN	shOBSCN_2	58.3337	81.2902	0.717598	0.00513138
TTN	shTTN_3	74.7998	104.178	0.718	0.00267866
PRKAG1	shPRKAG1_5	43.3247	60.27	0.718844	0.00985016
NT5C2	shNT5C2_4	59.4302	82.66	0.718972	0.00502729
SP2	shSP2_2	45.1078	62.7116	0.71929	0.00917189
XM_372491	shXM_372491_3	44.1335	61.3014	0.719943	0.00964834
PRAMEF1	shPRAMEF1_1	44.3093	61.5375	0.720037	0.00958752
CCND1	shCCND1_3	60.1013	83.4637	0.720089	0.00499117
C13orf28	shC13orf28_5	60.7771	84.3164	0.720822	0.00492222
ZNF774	shZNF774_2	54.0241	74.9092	0.721194	0.00649775
LIG4	shLIG4_2	82.492	114.328	0.721538	0.00216734
MSI1	shMSI1_5	47.924	66.2928	0.722914	0.00855998
HDAC7	shHDAC7_4	77.6511	107.31	0.723615	0.0027241
HEXIM1	shHEXIM1_1	45.7519	63.131	0.724714	0.0095955
EYA1	shEYA1_1	45.7519	63.131	0.724714	0.0095955
CSNK1G2	shCSNK1G2_2	103.646	142.957	0.725015	0.00110523
SERINC3	shSERINC3_4	63.4195	87.4522	0.72519	0.004804
ZNF518A	shZNF518A_1	81.6952	112.653	0.725193	0.00243351
TBCA	shTBCA_1	54.6113	75.2577	0.725657	0.00680875
RXRB	shRXRB_1	66.038	90.919	0.726339	0.00444368
ZHX1	shZHX1_4	59.2518	81.5499	0.726571	0.00577147
XRCC6	shXRCC6_2	71.4931	98.2438	0.727711	0.00372834
MAGOH	shMAGOH_1	47.1383	64.7713	0.727765	0.00944284
CXCL17	shCXCL17_3	50.5008	69.3346	0.728364	0.00833077
KLK10	shKLK10_1	62.4936	85.7658	0.728654	0.00529084
ATAD5	shATAD5_2	110.691	151.909	0.728667	0.000967308
SH3KBP1	shSH3KBP1_3	108.062	148.26	0.728868	0.0010639
MST1R	shMST1R_1	50.7944	69.683	0.728935	0.0083026
NM_017942	shNM_017942_5	84.983	116.497	0.729487	0.00239248
RANBP3	shRANBP3_2	104.174	142.751	0.72976	0.00124579
XM_171447	shXM_171447_2	62.6547	85.8546	0.729777	0.00536307
KLK14	shKLK14_3	65.7613	90.066	0.730146	0.00481584
XM_372639	shXM_372639_3	47.1766	64.5035	0.73138	0.00988788
CETP	shCETP_2	121.067	165.366	0.732115	0.000764827
GSK3A	shGSK3A_4	89.0783	121.57	0.732733	0.00224486
SCAMP1	shSCAMP1_1	65.9868	90.0374	0.732882	0.0050184
CORO1A	shCORO1A_1	49.0012	66.8117	0.733422	0.00946506
GPR112	shGPR112_3	53.3266	72.6265	0.734258	0.00813505
LCAT	shLCAT_4	138.242	188.209	0.734513	0.000480303
CRABP2	shCRABP2_1	49.888	67.8143	0.735656	0.00942954
CDC42BPB	shCDC42BPB_3	135.973	184.485	0.737041	0.000564745
KIAA0174	shKIAA0174_5	53.0788	71.9592	0.737624	0.00861123
RUFY2	shRUFY2_5	51.6941	69.9741	0.73876	0.00919827
RAB11A	shRAB11A_2	64.7566	87.6296	0.738981	0.00582524
KIF21A	shKIF21A_2	70.0357	94.6965	0.739581	0.00492133
NKX2-1	shNKX2-1_1	68.4263	92.4563	0.740093	0.00524263
COTL1	shCOTL1_5	115.436	155.943	0.740245	0.00117696
POMC	shPOMC_4	79.8899	107.888	0.740489	0.00361815
CPB2	shCPB2_4	76.7895	103.683	0.740618	0.00401304
AKNA	shAKNA_4	52.1798	70.3957	0.741236	0.00934613
TMPRSS4	shTMPRSS4_3	169.917	228.39	0.743977	0.000271952
RALB	shRALB_1	111.212	149.347	0.744655	0.00151665
PPM1B	shPPM1B_1	123.345	165.623	0.744734	0.00106362
SLC4A5	shSLC4A5_5	63.4419	85.0643	0.745811	0.00680578
DDX50	shDDX50_1	77.3854	103.678	0.746401	0.00440553
BCL9L	shBCL9L_1	63.9287	85.4087	0.748503	0.00698861
GK	shGK_2	160.663	214.528	0.748914	0.00042948
ATR	shATR_3	55.5839	74.1175	0.749943	0.00935411
KDELR3	shKDELR3_4	58.4217	77.736	0.75154	0.0087204
RANBP3	shRANBP3_5	56.3101	74.9092	0.751711	0.00935582
LIG4	shLIG4_2	68.1473	90.5746	0.752389	0.00651371
PLA2G6	shPLA2G6_2	159.706	212.145	0.752815	0.000511225
CCL2	shCCL2_1	105.003	139.476	0.752839	0.00224718
DLEU2	shDLEU2_3	83.0574	110.244	0.753396	0.00425115
TLK1	shTLK1_4	64.3205	85.26	0.754404	0.00755805
CLK2	shCLK2_2	91.6483	121.275	0.755706	0.00348703
ASB1	shASB1_2	76.1565	100.743	0.755948	0.00544773
EP400	shEP400_2	77.6065	102.489	0.757218	0.00534337
SEC11C	shSEC11C_1	71.4796	94.3662	0.75747	0.00640537
C11orf64	shC11orf64_1	63.233	83.3734	0.758431	0.00828889
XRCC6	shXRCC6_2	59.061	77.8321	0.758826	0.00944799
TMSB15B	shTMSB15B_4	78.0028	102.728	0.759314	0.00548347
MLF1IP	shMLF1IP_4	106.989	140.867	0.759504	0.00250485
ZNF317	shZNF317_4	129.188	170.027	0.759809	0.00142058
IKZF1	shIKZF1_5	84.5594	111.144	0.760809	0.00469868
C14orf53	shC14orf53_3	89.5416	117.616	0.761305	0.00414496
ZNF573	shZNF573_1	79.7032	104.602	0.761966	0.00548122
CMPK1	shCMPK1_5	119.81	156.277	0.766652	0.00216172
RBP3	shRBP3_4	65.7613	85.7658	0.766754	0.00868141
STIM2	shSTIM2_3	78.9842	102.9	0.767582	0.00615675
SDF2L1	shSDF2L1_5	76.1769	99.1443	0.768344	0.00671259
PWP1	shPWP1_4	66.9866	87.0974	0.7691	0.00867836
AIDA	shAIDA_1	64.1561	83.3734	0.769503	0.00942563
XM_171447	shXM_171447_1	64.6188	83.8985	0.770202	0.00939625
ZNF544	shZNF544_1	75.4575	97.9046	0.770725	0.00710486
DNM1	shDNM1_3	63.9232	82.8989	0.771098	0.00969116
XM_495804	shXM_495804_5	77.7783	100.821	0.771449	0.00677054
MMP15	shMMP15_5	77.198	99.861	0.773055	0.00704986
C18orf55	shC18orf55_1	123.903	159.923	0.774767	0.00241103
ARAP1	shARAP1_4	73.9304	95.3218	0.775588	0.00795847
SIK1	shSIK1_1	92.6481	119.437	0.775707	0.00505689
FEM1C	shFEM1C_3	91.8494	118.112	0.777647	0.00533992
GMNN	shGMNN_5	70.7598	90.9363	0.778125	0.00893631
CECR5	shCECR5_1	130.706	167.948	0.778253	0.00226612
DKC1	shDKC1_1	91.9197	118.023	0.778829	0.00544656
FLT3	shFLT3_4	201.293	257.985	0.780251	0.000561703
CASK	shCASK_5	117.31	150.307	0.780469	0.0031941
HIST1H4L	shHIST1H4L_1	166.77	213.578	0.780839	0.0011476
GK	shGK_2	132.725	169.956	0.780937	0.00232487
AFF2	shAFF2_4	74.5767	95.4657	0.781188	0.00850442
GPR120	shGPR120_1	99.3901	127.158	0.781627	0.00484402
GPLD1	shGPLD1_5	89.4516	114.434	0.781687	0.00606135
CD38	shCD38_1	69.8458	89.3493	0.781716	0.00960214
APOD	shAPOD_4	84.8596	108.483	0.782239	0.00679354
TMEM135	shTMEM135_2	83.5414	106.698	0.782971	0.00708476
MUC7	shMUC7_4	104.878	133.8	0.783842	0.00448595
BRF2	shBRF2_2	114.681	146.244	0.784176	0.00366705
COX15	shCOX15_1	117.022	149.075	0.784987	0.00355392
PDIK1L	shPDIK1L_1	122.642	156.187	0.785225	0.00318086
PDILT	shPDILT_1	73.555	93.2831	0.788514	0.00964742
PRELP	shPRELP_4	73.6519	93.3449	0.78903	0.00969352
PLA2G5	shPLA2G5_5	186.868	236.752	0.789299	0.00102724
RBM44	shRBM44_1	80.3105	101.735	0.789409	0.00840341
PDCL3	shPDCL3_1	133.298	168.633	0.790462	0.0029078
PRKD1	shPRKD1_2	81.9836	103.635	0.79108	0.0083046
LRRTM4	shLRRTM4_1	86.7723	109.676	0.791169	0.00750796
DNA2	shDNA2_1	83.4741	105.416	0.791854	0.00813672
PDCL2	shPDCL2_2	128.307	162.013	0.791955	0.00331411
AKAP3	shAKAP3_1	115.292	145.192	0.794066	0.00445202
BSN	shBSN_3	107.978	135.975	0.794102	0.00513381
XM_062890	shXM_062890_1	125.396	157.675	0.795281	0.00377045
MTF1	shMTF1_3	85.6284	107.576	0.795981	0.00827158
CENPE	shCENPE_2	87.4955	109.751	0.797218	0.00811306
TFDP3	shTFDP3_2	87.3486	109.312	0.799076	0.00836488
PLN	shPLN_2	90.4647	113.15	0.799511	0.00791971
XM_374852	shXM_374852_1	89.3664	111.72	0.799914	0.00814066
PHKB	shPHKB_1	96.4371	120.414	0.800879	0.00721333
ERP27	shERP27_3	92.7725	115.631	0.802315	0.00790726
MAPK9	shMAPK9_3	89.982	111.72	0.805424	0.00872631
ASIP	shASIP_3	103.822	128.618	0.807212	0.00698685
PARVA	shPARVA_2	93.6613	116.022	0.807272	0.0083811
FOXM1	shFOXM1_3	101.493	125.671	0.807609	0.00732606
H1FOO	shH1FOO_4	130.362	160.968	0.809863	0.00469089
PGBD2	shPGBD2_5	105.699	130.307	0.811154	0.007214
PDE6B	shPDE6B_4	119.882	147.641	0.811983	0.00578868
GALNT12	shGALNT12_3	103.194	127.08	0.81204	0.00763259
CUL5	shCUL5_2	117.073	144.113	0.812369	0.00610075
TMCO3	shTMCO3_3	108.927	133.993	0.812931	0.00703728
KIAA0430	shKIAA0430_1	115.788	142.28	0.813804	0.00638756
RSL24D1	shRSL24D1_3	100.121	122.991	0.814051	0.00828895
SNX4	shSNX4_2	229.954	281.505	0.816874	0.00131313
NLN	shNLN_3	162.565	198.766	0.817871	0.00342727
STK32C	shSTK32C_4	115.882	141.497	0.818971	0.00696424
MAN2C1	shMAN2C1_1	94.5573	115.39	0.819458	0.0098142
MLKL	shMLKL_5	140.639	170.887	0.822994	0.00521323
N6AMT1	shN6AMT1_1	99.7871	121.225	0.823156	0.00950604
TCFL5	shTCFL5_1	140.293	170.288	0.823857	0.00532701
PASK	shPASK_2	127.308	154.35	0.824801	0.0065016
DMBT1	shDMBT1_3	104.979	127.08	0.826086	0.00915916
C1orf91	shC1orf91_5	194.622	235.563	0.826199	0.0027443
PHKA2	shPHKA2_2	134.541	162.798	0.826429	0.00605185
SUZ12	shSUZ12_3	106.602	128.802	0.827642	0.00914497
GGH	shGGH_4	173.593	209.517	0.828539	0.00378728
COX15	shCOX15_1	112.543	135.629	0.829786	0.00866897
ARHGDIG	shARHGDIG_2	154.804	186.105	0.83181	0.00514232
DNAJA3	shDNAJA3_1	387.621	465.008	0.833579	0.000407272
MAPK9	shMAPK9_8	124.131	148.887	0.833726	0.00787212
C8orf4	shC8orf4_2	111.278	133.443	0.833899	0.00936235
PGAM2	hPGAM2_4	130.501	156.003	0.836529	0.00758789
SMPD1	shSMPD1_4	168.488	201.394	0.836609	0.00480598
DOCK3	shDOCK3_2	116.269	138.669	0.838464	0.00935432
GSTM1	shGSTM1_2	409.304	487.145	0.84021	0.000453514
XM_062890	shXM_062890_1	120.596	143.453	0.840666	0.00914332
PRKAR1A	shPRKAR1A_3	123.542	145.844	0.847083	0.00966989
HIST1H4B	shHIST1H4B_3	166.476	196.506	0.84718	0.00605417
FER	shFER_5	135.472	159.122	0.851372	0.00900754
PLK4	shPLK4_1	188.791	221.592	0.851976	0.00531539
MUSK	shMUSK_1	145.54	170.405	0.854083	0.00844763
CSNK1A1	shCSNK1A1_2	478.238	559.335	0.855012	0.000520378
CUL2	shCUL2_5	140.043	163.515	0.856454	0.00925191
CPNE1	shCPNE1_3	181.762	210.251	0.8645	0.00716396
PLK4	shPLK4_4	219.913	253.646	0.867008	0.00551914
LRCH1	shLRCH1_4	529.403	609.916	0.867993	0.000687153
TDP1	shTDP1_1	187.889	215.489	0.871919	0.00773409
PDK1	shPDK1_3	186.629	212.047	0.88013	0.00889352
PARVG	shPARVG_5	449.809	506.944	0.887295	0.00234332
ARHGEF2	shARHGEF2_1	355.698	399.713	0.889883	0.00402905
SPEG	shSPEG_1	239.002	265.008	0.901867	0.00908954
TERF2IP	shTERF2IP_2	245.905	272.344	0.902921	0.00893261
GAK	shGAK_1	255.282	281.872	0.905666	0.00891772
NLRX1	shNLRX1_4	704.794	760.286	0.927012	0.00364501
HDAC7	shHDAC7_1	383.59	407.925	0.940344	0.0097557
shRNA_ID #	shRNA_identification number
T/D ratio of abundance, the ratio of abundance in the trametinib group to abundance in the DMSO group.
